# Supplementary material for: Genome-wide identification of quantitative trait loci and candidate genes for seven carcass traits in a four-way intercross porcine population
Source: BMC Genomics. 2024 Jun 10;25:582. doi: 10.1186/s12864-024-10484-y (PMC11165779; doi:10.1186/s12864-024-10484-y)
Supplement: Supplementary file 5 — Supplementary Material 5 [file 12864_2024_10484_MOESM5_ESM.xlsx]

## Sheet: Sequencing data
Table S1. Sequencing data statistics, sequencing quality assessment and data statistics of SLAF tags for each pig accession
Accession Number	Paired-end Reads	GC Percentage (%)	Q30 Percentage (%)	Number of SLAFs	Total Depth	Average Depth
DSYLS1	5007142	46.29	92.96	382935	3389757	8.852
DSYLS2	5124130	45.71	92.61	382573	3782737	9.8876
DSYLS3	7890824	44.83	92.37	424381	6178384	14.5586
DSYLS4	5821871	45.83	93.18	409108	4168751	10.1899
DSYLS5	5079859	45.71	93.19	375526	3694369	9.8379
DSYLS6	4529207	46.36	92.89	364043	3009901	8.268
DSYLS7	7410903	44.67	92.39	416569	5878078	14.1107
DSYLS8	5540261	44.56	92.42	364939	4461692	12.2259
DSYLS9	5566218	45.89	92.58	392205	4009502	10.223
DSYLS10	5621635	47.55	92.65	459611	3888161	8.4597
DSYLS11	4952010	46.38	92.56	387332	3464321	8.9441
DSYLS12	9953486	44.05	92.45	515547	8810943	17.0905
DSYLS13	4286710	46	92.86	351377	3050855	8.6826
DSYLS14	6796202	44.14	92.42	495951	5624511	11.3409
DSYLS15	4573245	43.67	92.08	304418	3761818	12.3574
DSYLS16	4688392	45.95	92.73	390574	2984503	7.6413
DSYLS17	6218150	44.83	93.48	467595	4733566	10.1232
DSYLS18	3592422	46.54	93.26	337369	2351819	6.9711
DSYLS19	3589696	47.72	92.99	312332	2160196	6.9163
DSYLS20	4305744	48.07	92.76	341214	3005465	8.8082
DSYLS21	6036332	44	91.65	335330	5485051	16.3572
DSYLS22	3840703	47.43	91.91	322448	3103508	9.6248
DSYLS23	5052755	47.33	92.78	424478	3377529	7.9569
DSYLS24	5956616	43.31	92.02	323550	5279456	16.3173
DSYLS25	5306115	43.5	92.31	300445	4697837	15.6363
DSYLS26	3786030	44.74	91.43	278141	3287238	11.8186
DSYLS27	4792299	44.76	92.37	349501	3873133	11.0819
DSYLS28	6726588	46.04	91.99	420191	5739440	13.6591
DSYLS29	6392505	43.4	92.01	369152	5576124	15.1052
DSYLS30	6163468	44.13	92.11	402578	5205916	12.9314
DSYLS31	3171211	47.51	93.48	307170	2119795	6.901
DSYLS32	5374207	43.7	92.17	367496	4632879	12.6066
DSYLS33	6484357	43.86	91.83	396421	5629515	14.2008
DSYLS34	6892674	44.69	92	399906	5920194	14.804
DSYLS35	6351117	42.94	90.15	277265	5776030	20.8322
DSYLS36	6192907	45.93	92.87	395670	4625123	11.6893
DSYLS37	3006918	43.24	90.22	285641	2710209	9.4882
DSYLS38	3961865	42.72	89.62	315306	3589869	11.3853
DSYLS39	4900400	43.74	89.34	320951	4358990	13.5815
DSYLS40	3427304	43.95	91.48	257876	2992508	11.6044
DSYLS41	6494986	43.53	92.12	413674	5841049	14.1199
DSYLS42	6235936	43.8	92.17	361155	5494769	15.2144
DSYLS43	7405278	44.45	93.7	376218	6399076	17.009
DSYLS44	4250704	43.17	93.85	250689	3761508	15.0047
DSYLS45	11368966	44.02	93.71	440200	8957312	20.3483
DSYLS46	5232281	42.3	90.61	282789	4711777	16.6618
DSYLS47	5404384	42.4	89.67	321032	4864715	15.1534
DSYLS48	4393278	42.73	90.78	283055	3970428	14.0271
DSYLS49	3868328	43.87	89.9	327770	3314416	10.112
DSYLS50	4141736	44.97	93.57	260072	3395979	13.0578
DSYLS51	10242613	43.71	93.35	408795	8336934	20.3939
DSYLS52	3079482	43.26	93.94	210222	2808357	13.359
DSYLS53	5945448	44.61	93.64	327872	5084625	15.508
DSYLS54	5067228	44.27	93.76	275575	4565012	16.5654
DSYLS55	5790322	45.21	93.91	334444	4858933	14.5284
DSYLS56	6897238	44.27	93.57	376823	5983413	15.8786
DSYLS57	5692085	44.11	93.87	342970	4820382	14.0548
DSYLS58	4634288	43.75	93.88	272062	4100851	15.0732
DSYLS59	6602553	43.69	93.54	303300	5908536	19.4808
DSYLS60	3364218	42.98	93.73	303505	3019498	9.9488
DSYLS61	4329772	43.58	93.78	251775	3840901	15.2553
DSYLS62	6822344	44.52	93.88	348315	5752704	16.5158
DSYLS63	5344965	47.05	93.8	400351	3772460	9.4229
DSYLS64	4673037	46.99	93.62	369033	3433882	9.3051
DSYLS65	4454524	46.67	93.71	376820	3336234	8.8537
DSYLS66	5155873	45.6	94.01	406121	3860675	9.5062
DSYLS67	12635396	46.36	93.3	561839	9509367	16.9254
DSYLS68	3651937	47.1	93.79	345519	2679746	7.7557
DSYLS69	2920696	47.77	93.93	306629	1824354	5.9497
DSYLS70	8068023	45.72	93.84	468592	6281941	13.406
DSYLS71	8421218	45.09	93.62	474726	6816625	14.3591
DSYLS72	16223512	43.32	94.09	460917	14611108	31.7001
DSYLS73	5608001	46.32	93.23	401608	4127260	10.2768
DSYLS74	3960296	47.21	93.35	330085	2576413	7.8053
DSYLS75	4846029	46.93	93.27	374694	3594671	9.5936
DSYLS76	4654714	47.06	93.76	385392	3130442	8.1227
DSYLS77	5898737	46.57	92.67	393086	4470640	11.3732
DSYLS78	5954559	46.91	92.58	401434	4516763	11.2516
DSYLS79	4875158	47.17	93.08	357782	3365585	9.4068
DSYLS80	4563663	48.1	93.44	359563	3036184	8.4441
DSYLS81	4806185	47.12	93.4	376766	3213577	8.5294
DSYLS82	4324273	45.43	93.87	381223	3268153	8.5728
DSYLS83	3783999	46.12	94.72	366389	2425475	6.6199
DSYLS84	6361431	45.97	93.11	390096	5162788	13.2347
DSYLS85	6699867	45.2	92.87	351737	5864713	16.6736
DSYLS86	6324132	46.19	92.81	401617	5147273	12.8164
DSYLS87	7718198	45.64	92.87	420748	6292416	14.9553
DSYLS88	5958773	46.48	93.21	392007	4636871	11.8285
DSYLS89	5810482	45.16	92.8	387892	4812864	12.4077
DSYLS90	5704369	46.31	93.18	394273	4352021	11.0381
DSYLS91	6024608	44.81	92.93	372760	4873062	13.0729
DSYLS92	4726325	43.7	92.86	327648	4195512	12.8049
DSYLS93	6847209	44.12	92.66	377505	5823496	15.4263
DSYLS94	6282493	44.53	93.11	353310	5375691	15.2152
DSYLS95	6260507	44.72	93.14	349805	5379658	15.379
DSYLS96	6566227	44.6	92.67	375737	5293805	14.0891
DSYLS97	12233605	45.62	94.05	520846	10136326	19.4613
DSYLS98	6369299	43.78	93.52	226347	5798957	25.6198
DSYLS99	3050688	43.84	93.27	194530	2761643	14.1965
DSYLS100	7130430	44.26	93.07	365715	6154298	16.8281
DSYLS101	5327383	47.61	93.72	376190	3391554	9.0155
DSYLS102	3557752	43.98	92.67	221419	3158642	14.2655
DSYLS103	4805621	45.53	93.19	338807	3784912	11.1713
DSYLS104	5945638	45.1	92.97	373792	4677490	12.5136
DSYLS105	6367199	43.98	92.68	358573	5562474	15.5128
DSYLS106	7714177	43.78	91.95	370113	6724430	18.1686
DSYLS107	5179924	44.1	92.7	344369	4346887	12.6228
DSYLS108	3810485	43.54	92.15	226434	3503116	15.4708
DSYLS109	5455228	44.2	92.65	344804	4496572	13.041
DSYLS110	6103909	43.69	92.34	346768	5183768	14.9488
DSYLS111	15480779	45.49	94.25	542409	12756884	23.5189
DSYLS112	5056826	45.33	92.66	341415	4122901	12.0759
DSYLS113	5269686	45.3	92.76	361860	3959831	10.943
DSYLS114	6103898	45.41	92.49	367193	4625839	12.5978
DSYLS115	4860767	44.61	93.06	346342	3848022	11.1105
DSYLS116	5090702	45.47	92.89	360028	3599209	9.997
DSYLS117	4835853	47.55	92.74	352902	3246236	9.1987
DSYLS118	5818152	46.06	92.68	368833	4091874	11.0941
DSYLS119	6138439	45.56	94.11	510620	4793394	9.3874
DSYLS120	5865548	44.02	92.45	359701	4552451	12.6562
DSYLS121	3799206	46.56	93.02	322832	2728500	8.4518
DSYLS122	5666007	44.99	92.49	371136	4468434	12.0399
DSYLS123	4186976	46.81	92.89	328316	2622286	7.9871
DSYLS124	5251218	46.33	92.58	359156	3589302	9.9937
DSYLS125	3752630	46.59	92.98	307277	2565859	8.3503
DSYLS126	3592535	44.55	86.97	245905	3278186	13.3311
DSYLS127	4409322	43.72	87.55	283154	4026039	14.2185
DSYLS128	3420859	43.83	87.5	232904	3043447	13.0674
DSYLS129	4686555	43.92	87.32	273014	4138769	15.1595
DSYLS130	3505838	49.18	89.96	295225	2048428	6.9385
DSYLS131	2984989	46.71	89.86	279783	1970070	7.0414
DSYLS132	4103820	47.48	89.96	306140	3255045	10.6325
DSYLS133	2740388	45.74	87.99	236422	2399326	10.1485
DSYLS134	5174439	44.1	87.68	293852	4551833	15.4902
DSYLS135	2092169	44.55	87.99	214911	1790883	8.3331
DSYLS136	2694624	46.54	90.54	278308	1742856	6.2623
DSYLS137	2992744	47.01	90.37	308121	1834260	5.9531
DSYLS138	3436949	46.87	89.66	315759	2264330	7.1711
DSYLS139	2926278	47.41	89.82	284036	1900943	6.6926
DSYLS140	2757307	43.41	87.98	201509	2368776	11.7552
DSYLS141	3846272	45.99	88.42	241589	2824448	11.6911
DSYLS142	3176848	42.39	83.17	275697	2820547	10.2306
DSYLS143	3523695	44.02	83.74	259838	3178418	12.2323
DSYLS144	2302828	43.72	83.75	216629	2060160	9.5101
DSYLS145	11484449	44.1	93.08	471523	8297044	17.5963
DSYLS146	2136880	44.05	84.46	200739	1780104	8.8678
DSYLS147	6794027	42.49	89.58	443752	5812966	13.0996
DSYLS148	3445253	45.4	86.11	314136	2622449	8.3481
DSYLS149	5903898	43.28	89.65	364044	5236712	14.3848
DSYLS150	4486538	46.36	89.66	379660	3262295	8.5927
DSYLS151	2599608	44.42	87.86	235944	2192597	9.2929
DSYLS152	3549623	45.61	88.84	308294	2452308	7.9544
DSYLS153	4743935	45.06	88.22	301598	3777286	12.5242
DSYLS154	2073748	42.85	85.07	244671	1698627	6.9425
DSYLS155	2539664	41.89	85.31	304184	2228659	7.3267
DSYLS156	2889704	43.65	90.75	261844	2341608	8.9428
DSYLS157	4481742	44.1	84.85	323383	3900527	12.0616
DSYLS158	2479896	42.46	85.19	225095	2223672	9.8788
DSYLS159	3683721	42.98	85.17	259779	3300604	12.7054
DSYLS160	4076314	43.56	85.18	313828	3628694	11.5627
DSYLS161	4471018	45.06	89.98	359631	3352381	9.3217
DSYLS162	8892376	43.32	92.56	453987	6696034	14.7494
DSYLS163	2675952	43.35	85.65	253473	2337617	9.2224
DSYLS164	3966463	43.3	85.47	298323	3477874	11.6581
DSYLS165	2494405	43.24	84.33	202447	2193400	10.8344
DSYLS166	3208836	42.87	85.18	241924	2821076	11.661
DSYLS167	3311999	42.67	84.93	254594	2942072	11.5559
DSYLS168	4053572	44.72	88.82	312838	3040287	9.7184
DSYLS169	4409168	45.35	88.64	335141	3279259	9.7847
DSYLS170	5491746	43.94	88.28	362814	4491170	12.3787
DSYLS171	4498287	45.29	89.14	340612	3384695	9.9371
DSYLS172	4441381	45.44	89.33	337128	3362125	9.9728
DSYLS173	4221422	45.2	89.37	343525	3143924	9.152
DSYLS174	4711963	45.01	88.81	355868	3594966	10.102
DSYLS175	2916340	45.66	88.52	248025	2216199	8.9354
DSYLS176	3560205	44.67	88.78	322644	2633147	8.1612
DSYLS177	3930829	45.83	88.79	348270	2916288	8.3736
DSYLS178	7797523	44.44	88.34	426766	6110216	14.3175
DSYLS179	3247566	47.49	88.64	304307	2217730	7.2878
DSYLS180	3201344	46.56	89.1	305822	2060055	6.7361
DSYLS181	3360454	46.88	89.4	350685	2198029	6.2678
DSYLS182	4304095	45.02	88.6	350948	3170577	9.0343
DSYLS183	3896501	44.81	88.27	313771	3071279	9.7883
DSYLS184	4868865	45.18	88.4	344788	3820695	11.0813
DSYLS185	2356917	45.92	88.77	280202	1674364	5.9756
DSYLS186	4336495	45.54	88.86	325593	3622684	11.1264
DSYLS187	5175691	45.45	88.54	353313	4094387	11.5886
DSYLS188	5636167	44.65	88.45	352644	4463007	12.6558
DSYLS189	4664248	43.4	87.79	293521	4176992	14.2306
DSYLS190	2580210	43.54	87.39	235075	2293645	9.7571
DSYLS191	3568228	46.42	89.65	342381	2541830	7.424
DSYLS192	3072771	43.05	87.74	215187	2784118	12.9381
DSYLS193	3837066	43.22	87.92	274535	3448217	12.5602
DSYLS194	4691875	43.85	87.4	310818	4073080	13.1044
DSYLS195	2916789	44.29	88.51	248730	2040097	8.2021
DSYLS196	4058664	44.29	87.79	307088	3438293	11.1964
DSYLS197	4029137	43.26	87.77	297488	3517185	11.8229
DSYLS198	4493033	43.83	87.79	309808	3841987	12.4012
DSYLS199	3392562	47.02	89.6	313499	2438434	7.7781
DSYLS200	3459009	43.59	87.88	286469	2938692	10.2583
DSYLS201	2979880	43.3	87.4	244915	2591593	10.5816
DSYLS202	2138370	42.93	87.54	164370	1930230	11.7432
DSYLS203	15515331	43.48	93.4	581243	14125759	24.3027
DSYLS204	2000296	43.52	85.92	243041	1557504	6.4084
DSYLS205	2510586	42.71	84.89	239212	2262273	9.4572
DSYLS206	3821248	43.48	84.61	292005	3362042	11.5136
DSYLS207	3379636	43.42	87.1	242659	2901907	11.9588
DSYLS208	3672681	43.29	87.63	269155	3228273	11.9941
DSYLS209	6348625	43.12	91.9	268213	5956804	22.2092
DSYLS210	4764780	44.36	89.2	327817	3730681	11.3804
DSYLS211	6231537	44.44	89.81	357967	4930350	13.7732
DSYLS212	4199757	44.03	89.45	290090	3787974	13.0579
DSYLS213	2660189	43.11	84.9	217832	2357280	10.8216
DSYLS214	3269349	42.67	84.97	253686	2907259	11.4601
DSYLS215	4279476	42.53	89.88	304060	3723593	12.2462
DSYLS216	4291789	44.92	85.1	334452	3614214	10.8064
DSYLS217	2861917	43.47	89.59	242075	2469183	10.2001
DSYLS218	2136054	43.42	89.54	153084	1915583	12.5133
DSYLS219	3994559	43.35	89.53	235805	3627250	15.3824
DSYLS220	4085998	47.72	90.56	306511	3022586	9.8613
DSYLS221	4508880	43.34	92.96	254559	4185155	16.4408
DSYLS222	3046316	43.79	89.65	190163	2712997	14.2667
DSYLS223	3318248	44.2	89.48	226082	3011310	13.3195
Total	1109919520
Average		44.83	90.74	331608	4020526	11.9435
GC: Guanine-cytosine content; Q30: Q =−10 × log10(p), suggesting an error rate of 0.1% or sequence accuracy of 99.9%.
