# Supplementary material for: Genome-wide identification of quantitative trait loci and candidate genes for seven carcass traits in a four-way intercross porcine population
Source: BMC Genomics. 2024 Jun 10;25:582. doi: 10.1186/s12864-024-10484-y (PMC11165779; doi:10.1186/s12864-024-10484-y)
Supplement: Supplementary file 6 — Supplementary Material 6 [file 12864_2024_10484_MOESM6_ESM.xlsx]

## Sheet: Sheet1
Table S2. SNPs distribution on each Sus Scrofa chromosome
Chromosome	Chromosome length (Mb)	Total SNPs	Filtered SNPs	Density of filtered SNPs (kb)
1	274.33	962754	20243	13.55
2	151.94	660827	13273	11.45
3	132.85	664042	13050	10.18
4	130.91	574489	12588	10.4
5	104.53	482531	9709	10.77
6	170.84	824442	16685	10.24
7	121.84	591418	12173	10.01
8	138.97	558536	12296	11.3
9	139.51	634613	13944	10.01
10	69.36	418236	9101	7.62
11	79.17	386093	8224	9.63
12	61.6	390815	7156	8.61
13	208.33	729800	15140	13.76
14	141.76	662647	13709	10.34
15	140.41	546445	12131	11.57
16	79.94	363968	8639	9.25
17	63.49	364104	7783	8.16
18	55.98	302386	6760	8.28
Average	125.88	562119	11811	10.28
