# Supplementary material for: Genome-wide identification of quantitative trait loci and candidate genes for seven carcass traits in a four-way intercross porcine population
Source: BMC Genomics. 2024 Jun 10;25:582. doi: 10.1186/s12864-024-10484-y (PMC11165779; doi:10.1186/s12864-024-10484-y)
Supplement: Supplementary file 7 — Supplementary Material 7 [file 12864_2024_10484_MOESM7_ESM.xlsx]

## Sheet: Sheet1
Table S3. Comparison of significant SNPs with previously reported QTLs from the pig QTL database and newly significant SNPs for carcass traits
Class	Trait1	SNP rs2	Position (bp)3	QTL ID4	QTL span (Mb)5	Corresponded trait6
Comparison of significant SNPs with previously reported QTLs	DP	rs81321697	SSC10:42821846	3962	SSC10:27.09−46.76	DP
		rs693030537	SSC10:42821848
		rs343827180	SSC10:42821905
	CSL	rs324898647	SSC8:7830994	500	SSC8:0.8−12.9	CSL
		rs340085518	SSC8:7831068
		rs322537544	SSC8:8263513
		rs690857471	SSC7:36193764	1048; 11; 5700	SSC7:23.44−41.99; 23.44−58.44;	CSL
					23.44−79.32
	LET	rs1113904511	SSC2:5773845	627; 5688; 3801	SSC2:0-11.27; 0−102.59; 0−35.88	LEA
		rs1112016337	SSC4:27406931	12486;	SSC4:0−40.97;	LET
				12490; 962; 2744;16906	SSC4:0−37.97; 23.98−40.47;	LEA
					27.08−47.77; 27.08−47.77
Newly significant SNPs	DP	rs334674154	SSC10:9047896
		rs1109743164	SSC14:133704571
			SSC14:133704611
			AEMK02000400.1:3892
	RIB	rs708233859	SSC9:29825285
			SSC4:38814467
	ST	rs330806505	SSC4:7108760
		rs320372958	SSC15:35899597
		rs340678157	SSC15:35899625
		rs328617466	SSC7:51823917
		rs318262569	SSC4:56089144
		rs325200532	SSC13:188457884
	CSL	rs330152743	SSC5:10772879
			SSC18:52920094
	CDL		SSC10:18327923
			SSC18:52920094
		rs338797354	SSC4:122997439
	LEW		SSC9:12068165
		rs708657805	SSC9:12068393
		rs324713326	SSC3:15128630
		rs341980415	SSC3:27538828
		rs337711004	SSC3:74664280
1,6DP dressing percentage RIB number of ribs ST skin thickness CSL carcass straight length CDL carcass diagonal length LEW loin eye width LET loin eye thickness LEA loin eye area 2SNP rs ID from Ensembl; 3SSC Sus scrofa chromosome; 4Positions of the significant SNP according to the Sus Scrofa Build 11.1 assembly; 5,6Identification of QTL in the pig QTL database, QTL ID and QTL span corresponded o…
