# Supplementary material for: Genome-wide identification of quantitative trait loci and candidate genes for seven carcass traits in a four-way intercross porcine population
Source: BMC Genomics. 2024 Jun 10;25:582. doi: 10.1186/s12864-024-10484-y (PMC11165779; doi:10.1186/s12864-024-10484-y)
Supplement: Supplementary file 8 — Supplementary Material 8 [file 12864_2024_10484_MOESM8_ESM.xlsx]

## Sheet: Sheet1
Table S4. The description and GO annotation of the gene with 100 kb upstream and downstream of the significant SNP
Gene	Description	GO annotation
LYPLAL1	lysophospholipase like 1	Molecular Function: hydrolase activity(GO:0016787);;
EPC1	enhancer of polycomb homolog 1	Biological Process: negative regulation of transcription from RNA polymerase II promoter (GO:0000122);; Molecular Function: histone acetyltransferase activity (GO:0004402);; Cellular Component: nuclear membrane (GO:0031965);; Cellular Component: Piccolo NuA4 histone acetyltransferase complex (GO:0032777);; Biological Process: histone H4 acetylation (GO:0043967);; Biological Process: histone H2A a…
MATN2	matrilin-2	Biological Process: neuron migration (GO:0001764);; Molecular Function: calcium ion binding (GO:0005509);; Cellular Component: basement membrane (GO:0005604);; Biological Process: axon guidance (GO:0007411);; Biological Process: glial cell migration (GO:0008347);; Biological Process: dendrite regeneration (GO:0031104);; Biological Process: response to axon injury (GO:0048678);;
ZFAT	zinc finger protein ZFAT	Molecular Function: RNA polymerase II regulatory region sequence-specific DNA binding (GO:0000977);; Molecular Function: transcriptional activator activity, RNA polymerase II core promoter proximal region sequence-specific binding (GO:0001077);; Biological Process: hematopoietic progenitor cell differentiation (GO:0002244);; Biological Process: positive regulation of transcription from RNA polyme…
ZBTB10	zinc finger and BTB domain containing 10	Molecular Function: nucleic acid binding (GO:0003676);; Cellular Component: nucleoplasm (GO:0005654);; Molecular Function: metal ion binding (GO:0046872);;
ZNF704	zinc finger protein 704	Molecular Function: metal ion binding (GO:0046872);;
INHBA	inhibin beta A subunit	cytokine activity (GO:0005125);; Molecular Function: transforming growth factor beta receptor binding (GO:0005160);; Molecular Function: hormone activity (GO:0005179);; Biological Process: cell cycle arrest (GO:0007050);; Molecular Function: growth factor activity (GO:0008083);; Biological Process: negative regulation of cell proliferation (GO:0008285);; Biological Process: male gonad development…
SMYD3	SET and MYND domain containing 3	Molecular Function: RNA polymerase II core promoter sequence-specific DNA binding (GO:0000979);; Molecular Function: RNA polymerase II core binding (GO:0000993);; Molecular Function: RNA polymerase II intronic transcription regulatory region sequence-specific DNA binding (GO:0001162);; Cellular Component: nucleus (GO:0005634);; Biological Process: nucleosome assembly (GO:0006334);; Biological Pro…
PAK1	p21 (RAC1) activated kinase 1	Biological Process: mitotic cell cycle (GO:0000278);; Molecular Function: signal transducer, downstream of receptor, with serine/threonine kinase activity (GO:0004702);; Molecular Function: collagen binding (GO:0005518);; Molecular Function: ATP binding (GO:0005524);; Cellular Component: Golgi apparatus (GO:0005794);; Cellular Component: cell-cell junction (GO:0005911);; Cellular Component: focal…
AQP11	aquaporin 11	Molecular Function: transporter activity (GO:0005215);; Biological Process: transport (GO:0006810);; Cellular Component: cell surface (GO:0009986);; Cellular Component: integral component of membrane (GO:0016021);;
SPTBN2	spectrin beta chain, non-erythrocytic 2	Molecular Function: actin binding (GO:0003779);; Molecular Function: structural constituent of cytoskeleton (GO:0005200);; Molecular Function: phospholipid binding (GO:0005543);; Cellular Component: extracellular space (GO:0005615);; Biological Process: synapse assembly (GO:0007416);; Cellular Component: spectrin (GO:0008091);; Biological Process: vesicle-mediated transport (GO:0016192);; Cellula…
ACTN3	alpha-actinin-3	Molecular Function: calcium ion binding (GO:0005509);; Cellular Component: brush border (GO:0005903);; Biological Process: regulation of the force of skeletal muscle contraction (GO:0014728);; Biological Process: skeletal muscle atrophy (GO:0014732);; Biological Process: transition between fast and slow fiber (GO:0014883);; Biological Process: response to denervation involved in regulation of mus…
