# Supplementary material for: Genome-wide identification of quantitative trait loci and candidate genes for seven carcass traits in a four-way intercross porcine population
Source: BMC Genomics. 2024 Jun 10;25:582. doi: 10.1186/s12864-024-10484-y (PMC11165779; doi:10.1186/s12864-024-10484-y)
Supplement: Supplementary file 9 — Supplementary Material 9 [file 12864_2024_10484_MOESM9_ESM.xlsx]

## Sheet: GO and KEGG enrichment analysis
Table S5. Significant GO terms and KEGG pathways associated with carcass traits in crossbred pigs (p < 0.05)
Terms1	ID	Count	p-value	Genes
BP: transsulfuration	GO:0019346	2	0.00483415	MPST, TST
MF: thiosulfate sulfurtransferase activity	GO:0004792	2	0.00680956	MPST, TST
KEGG: sulfur relay system	ssc04122	2	0.0128924	MPST, TST
KEGG: sulfur metabolism	ssc00920	2	0.0143154	MPST, TST
BP: positive regulation of transcription from RNA polymerase II promoter	GO:0045944	5	0.0143326	RBM14, EPC1, RSF1, INHBA, SMYD3
MF: cullin family protein binding	GO:0097602	2	0.0369039	BTBD1, KCTD17
CC: nucleoplasm	GO:0005654	7	0.0395796	ETAA1, PAK1, BTBD1, ZBTB10, RSF1, SMYD3, HDGFL3
1CC cell component KEGG kyoto encyclopedia of genes and genomes MF molecular function
