# Supplementary material for: Genome-wide identification of quantitative trait loci and candidate genes for seven carcass traits in a four-way intercross porcine population
Source: BMC Genomics. 2024 Jun 10;25:582. doi: 10.1186/s12864-024-10484-y (PMC11165779; doi:10.1186/s12864-024-10484-y)
Supplement: Supplementary file 10 — Supplementary Material 10 [file 12864_2024_10484_MOESM10_ESM.xlsx]

## Sheet: Sheet1
Table S5. Information statistics of for each pig accession
Sample1	Sex2	Male3	Female4	Sample1	Sex2	Male3	Female4
DSYLS1	M	DS1	YLS21	DSYLS113	M	DS4	YLS29
DSYLS2	M	DS2	YLS22	DSYLS114	M	DS4	YLS3
DSYLS3	F	DS1	YLS21	DSYLS115	F	DS3	YLS16
DSYLS4	M	DS1	YLS21	DSYLS116	F	DS3	YLS16
DSYLS5	M	DS1	YLS21	DSYLS117	F	DS4	YLS32
DSYLS6	F	DS2	YLS22	DSYLS118	M	DS4	YLS3
DSYLS7	F	DS1	YLS21	DSYLS119	F	DS3	YLS26
DSYLS8	F	DS2	YLS4	DSYLS120	M	DS3	YLS26
DSYLS9	M	DS1	YLS23	DSYLS121	F	DS3	YLS33
DSYLS10	F	DS1	YLS23	DSYLS122	M	DS3	YLS33
DSYLS11	M	DS1	YLS23	DSYLS123	M	DS4	YLS29
DSYLS12	F	DS2	YLS24	DSYLS124	M	DS4	YLS3
DSYLS13	M	DS2	YLS24	DSYLS125	M	DS4	YLS29
DSYLS14	M	DS2	YLS24	DSYLS126	M	DS3	YLS16
DSYLS15	F	DS2	YLS24	DSYLS127	F	DS5	YLS17
DSYLS16	F	DS2	YLS5	DSYLS128	M	DS4	YLS6
DSYLS17	F	DS2	YLS5	DSYLS129	M	DS2	YLS8
DSYLS18	M	DS1	YLS24	DSYLS130	F	DS4	YLS27
DSYLS19	F	DS1	YLS6	DSYLS131	M	DS4	YLS34
DSYLS20	F	DS1	YLS24	DSYLS132	F	DS4	YLS30
DSYLS21	M	DS1	YLS24	DSYLS133	F	DS4	YLS35
DSYLS22	F	DS1	YLS6	DSYLS134	M	DS3	YLS16
DSYLS23	F	DS1	YLS6	DSYLS135	M	DS4	YLS32
DSYLS24	M	DS1	YLS24	DSYLS136	F	DS3	YLS16
DSYLS25	F	DS1	YLS6	DSYLS137	M	DS3	YLS16
DSYLS26	M	DS1	YLS24	DSYLS138	F	DS4	YLS27
DSYLS27	M	DS2	YLS5	DSYLS139	M	DS3	YLS33
DSYLS28	M	DS2	YLS5	DSYLS140	F	DS3	YLS16
DSYLS29	F	DS1	YLS6	DSYLS141	M	DS3	YLS9
DSYLS30	F	DS2	YLS25	DSYLS142	F	DS4	YLS35
DSYLS31	F	DS1	YLS26	DSYLS143	M	DS4	YLS27
DSYLS32	F	DS1	YLS26	DSYLS144	M	DS4	YLS27
DSYLS33	F	DS1	YLS26	DSYLS145	M	DS4	YLS27
DSYLS34	F	DS2	YLS25	DSYLS146	F	DS4	YLS32
DSYLS35	F	DS1	YLS26	DSYLS147	F	DS4	YLS29
DSYLS36	M	DS1	YLS27	DSYLS148	M	DS4	YLS27
DSYLS37	F	DS2	YLS7	DSYLS149	M	DS4	YLS27
DSYLS38	M	DS1	YLS26	DSYLS150	M	DS3	YLS16
DSYLS39	M	DS1	YLS8	DSYLS151	M	DS3	YLS16
DSYLS40	M	DS2	YLS25	DSYLS152	F	DS4	YLS31
DSYLS41	M	DS1	YLS28	DSYLS153	M	DS4	YLS35
DSYLS42	M	DS2	YLS25	DSYLS154	M	DS4	YLS34
DSYLS43	F	DS2	YLS29	DSYLS155	F	DS4	YLS35
DSYLS44	M	DS1	YLS27	DSYLS156	F	DS3	YLS33
DSYLS45	F	DS1	YLS27	DSYLS157	M	DS3	YLS16
DSYLS46	F	DS1	YLS27	DSYLS158	F	DS3	YLS33
DSYLS47	M	DS2	YLS7	DSYLS159	M	DS3	YLS33
DSYLS48	F	DS1	YLS27	DSYLS160	F	DS4	YLS3
DSYLS49	M	DS2	YLS7	DSYLS161	F	DS4	YLS3
DSYLS50	M	DS1	YLS9	DSYLS162	F	DS4	YLS3
DSYLS51	F	DS1	YLS1	DSYLS163	M	DS3	YLS16
DSYLS52	M	DS1	YLS9	DSYLS164	M	DS2	YLS8
DSYLS53	M	DS2	YLS29	DSYLS165	M	DS4	YLS29
DSYLS54	F	DS1	YLS9	DSYLS166	M	DS4	YLS27
DSYLS55	M	DS1	YLS31	DSYLS167	M	DS4	YLS9
DSYLS56	F	DS1	YLS28	DSYLS168	F	DS2	YLS8
DSYLS57	M	DS1	YLS1	DSYLS169	M	DS3	YLS16
DSYLS58	F	DS3	YLS26	DSYLS170	F	DS4	YLS31
DSYLS59	F	DS3	YLS26	DSYLS171	F	DS3	YLS16
DSYLS60	F	DS4	YLS10	DSYLS172	M	DS6	YLS22
DSYLS61	F	DS4	YLS10	DSYLS173	F	DS6	YLS22
DSYLS62	M	DS1	YLS11	DSYLS174	M	DS6	YLS22
DSYLS63	F	DS4	YLS12	DSYLS175	M	DS6	YLS22
DSYLS64	M	DS4	YLS10	DSYLS176	M	DS6	YLS22
DSYLS65	F	DS1	YLS11	DSYLS177	M	DS6	YLS22
DSYLS66	M	DS1	YLS23	DSYLS178	F	DS6	YLS22
DSYLS67	F	DS4	YLS10	DSYLS179	F	DS3	YLS18
DSYLS68	F	DS4	YLS12	DSYLS180	F	DS3	YLS16
DSYLS69	M	DS1	YLS23	DSYLS181	F	DS6	YLS22
DSYLS70	M	DS1	YLS11	DSYLS182	F	DS4	YLS30
DSYLS71	F	DS1	YLS11	DSYLS183	F	DS4	YLS13
DSYLS72	F	DS4	YLS10	DSYLS184	F	DS4	YLS34
DSYLS73	M	DS4	YLS10	DSYLS185	F	DS4	YLS30
DSYLS74	F	DS1	YLS11	DSYLS186	F	DS3	YLS24
DSYLS75	M	DS1	YLS11	DSYLS187	F	DS3	YLS24
DSYLS76	F	DS3	YLS13	DSYLS188	F	DS4	YLS21
DSYLS77	F	DS1	YLS14	DSYLS189	M	DS4	YLS21
DSYLS78	F	DS4	YLS6	DSYLS190	F	DS4	YLS10
DSYLS79	M	DS4	YLS6	DSYLS191	M	DS3	YLS24
DSYLS80	F	DS4	YLS24	DSYLS192	M	DS3	YLS24
DSYLS81	M	DS1	YLS2	DSYLS193	F	DS5	YLS17
DSYLS82	M	DS4	YLS24	DSYLS194	F	DS3	YLS18
DSYLS83	M	DS4	YLS6	DSYLS195	M	DS6	YLS22
DSYLS84	M	DS4	YLS24	DSYLS196	F	DS3	YLS36
DSYLS85	M	DS4	YLS6	DSYLS197	F	DS6	YLS22
DSYLS86	F	DS4	YLS6	DSYLS198	M	DS6	YLS12
DSYLS87	F	DS4	YLS6	DSYLS199	M	DS3	YLS36
DSYLS88	M	DS4	YLS23	DSYLS200	F	DS3	YLS18
DSYLS89	M	DS1	YLS15	DSYLS201	M	DS3	YLS18
DSYLS90	F	DS2	YLS14	DSYLS202	M	DS6	YLS12
DSYLS91	F	DS2	YLS14	DSYLS203	M	DS7	YLS12
DSYLS92	F	DS2	YLS11	DSYLS204	F	DS3	YLS24
DSYLS93	M	DS2	YLS6	DSYLS205	F	DS5	YLS17
DSYLS94	M	DS1	YLS15	DSYLS206	F	DS6	YLS19
DSYLS95	M	DS2	YLS6	DSYLS207	F	DS4	YLS10
DSYLS96	F	DS2	YLS14	DSYLS208	F	DS4	YLS26
DSYLS97	M	DS2	YLS14	DSYLS209	F	DS6	YLS19
DSYLS98	M	DS2	YLS6	DSYLS210	F	DS3	YLS24
DSYLS99	M	DS1	YLS15	DSYLS211	M	DS4	YLS37
DSYLS100	F	DS2	YLS6	DSYLS212	M	DS4	YLS21
DSYLS101	F	DS2	YLS8	DSYLS213	M	DS5	YLS17
DSYLS102	M	DS1	YLS15	DSYLS214	M	DS4	YLS35
DSYLS103	F	DS1	YLS15	DSYLS215	M	DS5	YLS17
DSYLS104	F	DS3	YLS26	DSYLS216	F	DS4	YLS37
DSYLS105	F	DS2	YLS6	DSYLS217	M	DS4	YLS37
DSYLS106	M	DS1	YLS2	DSYLS218	F	DS4	YLS10
DSYLS107	F	DS4	YLS31	DSYLS219	F	DS6	YLS20
DSYLS108	F	DS4	YLS27	DSYLS220	F	DS4	YLS37
DSYLS109	F	DS3	YLS33	DSYLS221	M	DS6	YLS20
DSYLS110	M	DS3	YLS27	DSYLS222	F	DS1	YLS24
DSYLS111	F	DS4	YLS3	DSYLS223	F	DS6	YLS22
DSYLS112	M	DS4	YLS3
1DSYLS (Duroc × Saba)×(Yorkshire × (Landrace × Saba)) 2M male F female 3DS Duroc × Saba 4YLS Yorkshire × (Landrace × Saba)
