# Supplementary material for: Genome-wide identification of quantitative trait loci and candidate genes for seven carcass traits in a four-way intercross porcine population
Source: BMC Genomics. 2024 Jun 10;25:582. doi: 10.1186/s12864-024-10484-y (PMC11165779; doi:10.1186/s12864-024-10484-y)
Supplement: Supplementary file 11 — Supplementary Material 11 [file 12864_2024_10484_MOESM11_ESM.xlsx]

## Sheet: Sheet1
Table S6. Information statistics for each litter
Litter	Male1	Female2	Sample3	Number
1	DS1	YLS1	DSYLS51,57	2
2	DS1	YLS2	DSYLS81,106	2
3	DS1	YLS6	DSYLS19,22,23,25,29	5
4	DS1	YLS8	DSYLS39	1
5	DS1	YLS9	DSYLS50,52,54	3
6	DS1	YLS11	DSYLS62,65,70,71,74,75	6
7	DS1	YLS14	DSYLS77	1
8	DS1	YLS15	DSYLS89,94,99,102,103	5
9	DS1	YLS21	DSYLS1,3~5,7	5
10	DS1	YLS23	DSYLS9~11,66,69	5
11	DS1	YLS24	DSYLS18,20,21,24,26,222	6
12	DS1	YLS26	DSYLS31~33,35,38	5
13	DS1	YLS27	DSYLS36,44~46,48	5
14	DS1	YLS28	DSYLS41,56	2
15	DS1	YLS31	DSYLS55	1
16	DS2	YLS4	DSYLS8	1
17	DS2	YLS5	DSYLS16,17,27,28	4
18	DS2	YLS6	DSYLS93,95,98,100,105	5
19	DS2	YLS7	DSYLS37,47,49	3
20	DS2	YLS8	DSYLS101,129,164,168	4
21	DS2	YLS11	DSYLS92	1
22	DS2	YLS14	DSYLS90,91,96,97	4
23	DS2	YLS22	DSYLS2,6	2
24	DS2	YLS24	DSYLS12~15	4
25	DS2	YLS25	DSYLS30,34,40,42	4
26	DS2	YLS29	DSYLS43,53	2
27	DS3	YLS9	DSYLS141	1
28	DS3	YLS13	DSYLS76	1
29	DS3	YLS16	DSYLS115,116,126,134,136,137,140,150,151,157,163,169,171,180	14
30	DS3	YLS18	DSYLS179,194,200,201	4
31	DS3	YLS24	DSYLS186,187,191,192,204,210	6
32	DS3	YLS26	DSYLS58,59,104,119,120	5
33	DS3	YLS27	DSYLS110	1
34	DS3	YLS33	DSYLS109,121,122,139,156,158,159	7
35	DS3	YLS36	DSYLS196,199	2
36	DS4	YLS3	DSYLS111,112,114,118,124,160~162	8
37	DS4	YLS6	DSYLS78,79,83,85~87,128	7
38	DS4	YLS9	DSYLS167	1
39	DS4	YLS10	DSYLS60,61,64,67,72,73,190,207,218,	9
40	DS4	YLS12	DSYLS63,68	2
41	DS4	YLS13	DSYLS183	1
42	DS4	YLS21	DSYLS188,189,212	3
43	DS4	YLS23	DSYLS88	1
44	DS4	YLS24	DSYLS80,82,84	3
45	DS4	YLS26	DSYLS208	1
46	DS4	YLS27	DSYLS108,130,138,143~145,148,149,166	9
47	DS4	YLS29	DSYLS113,123,125,147,165	5
48	DS4	YLS30	DSYLS132,182,185,	3
49	DS4	YLS31	DSYLS107,152,170	3
50	DS4	YLS32	DSYLS117,135,146	3
51	DS4	YLS34	DSYLS131,154,184,	3
52	DS4	YLS35	DSYLS133,142,153,155,214	5
53	DS4	YLS37	DSYLS211,216,217,220	4
54	DS5	YLS17	DSYLS127,193,205,213,215	5
55	DS6	YLS12	DSYLS198,202	2
56	DS6	YLS19	DSYLS206,209	2
57	DS6	YLS20	DSYLS219,221	2
58	DS6	YLS22	DSYLS172~178,181,195,197,223	11
59	DS7	YLS12	DSYLS203	1
Total				223
1DS Duroc × Saba 2YLS Yorkshire × (Landrace × Saba) 3DSYLS (Duroc × Saba)×(Yorkshire × (Landrace × Saba))
